# Supplementary material for: Unified Method for Target and Non-Target Monitoring of Pesticide Residues in Fruits and Fruit Juices by Gas Chromatography-High Resolution Mass Spectrometry
Source: Foods. 2023 Feb 8;12(4):739. doi: 10.3390/foods12040739 (PMC9955418; doi:10.3390/foods12040739)
Supplement: Supplementary file 1 [file foods-12-00739-s001.zip]

Archive with 1 entries (1 files):
- foods-2144628-supplementary.pdf
